# Supplementary material for: Modeling the accuracy of a novel PCR and antibody ELISA for African swine fever virus detection using Bayesian latent class analysis
Source: Front Vet Sci. 2023 Feb 23;10:1079918. doi: 10.3389/fvets.2023.1079918 (PMC9995851; doi:10.3389/fvets.2023.1079918)
Supplement: Supplementary file 3 [file Data_Sheet_3.xlsx]

## Sheet: Model Comparisons
Supplementary Table. Comparison of different model structures and their prevalence and Se/Sp estimates.
Model	Original Frequentist Assuming Acute & Chronic = Positive, and Unaffected=Negative	Original 4-test, 3-population, pr1=Acute, pr2=Unaffected, pr2= Chronic	4-test, 3-population, pr1=Acute, pr2=Unaffected, pr2= Chronic, using vague Beta(1,1) priors	4-test, 3-population, pr1=Acute, pr2=Unaffected, pr3= Chronic, priors adjusted 25% of their starting value	4-test, 3-population, pr1=Acute, pr2=Unaffected, pr2= Chronic, modeling for covariance between ELISA-PCR serum and ELISA-PCR OF	4-test, 3-population, pr2 hyperprior removed, pr1=Acute, pr2=Unaffected, pr3= Chronic	4-test, 3-population, with uniform parameterization of covariance allowing covariance negative values, pr1=Acute, pr2=Unaffected, pr2= Chronic	4-test, 2-population, pr1=Acute & Chronic Combined, pr2=ASF Unaffected	Acute only Frequentist Assuming Acute=Positive, Unaffected=Negative	4-test, 2-population, pr1=Acute Only, pr2=ASF Unaffected	Chronic only Frequentist Assuming Chronic=Positive, Unaffected=Negative	4-test, 2-population, pr1=Chronic Only, pr2=ASF Unaffected
Parameter	Point Estimate & 95% CI	Median & 95% BCI	Median & 95% BCI	Median & 95% BCI		Median & 95% BCI		Median & 95% BCI	Point Estimate & 95% CI	Median & 95% BCI	Point Estimate & 95% CI	Median & 95% BCI
pr1	NA	99.3 (96.2-99.9)	99.3 (96.3-99.9)	99.1 (95.9-99.95)	99.3 (96.3-99.98)	99.30 (96.3-99.97)	99.3 (96.4-99.97)	99.1 (96.0-99.97)	NA	99.3 (96.4-99.97)	NA	92.8 (84.7-98.8)
pr2	NA	0 (0-0)	0 (0-0)	0 (0-0)	0 (0-0)	0.572 (0.076-1.94)	0 (0-0)	0 (0-0)	NA	0 (0-0)	NA	0 (0-0)
pr3	NA	95.1 (87.6-99.6)	96.1 (88.3-99.8)	94.7 (86.3-99.5)	92.9 (85.1-98.6)	95.06 (86.99-99.6)	93.2 (85.2-99.0)	NA	NA	NA	NA	NA
iELISA-Serum Se	42.9 (35.9-50.1)	46.2 (39.4-52.9)	43.7 (36.9-50.8)	45.3 (38.7-51.9)	46.2 (39.3-53.1)	46.2 (39.2-52.99)	46.8 (40.1-53.6)	45.6 (39.0-52.4)	16 (9.43-24.7)	24.2 (16.9-32.5)	70.4 (60.3-79.2)	75.1 (65.7-83.4)
qPCR-Serum Se	65.2 (58.1-71.8)	70.0 (63.6-76.0)	66.4 (59.4-72.9)	69.1 (63.3-74.5)	70.8 (64.4-76.8)	70.1 (63.6-76.1)	70.6 (64.2-76.6)	69.2 (62.8-75.1)	74 (64.3-82.3)	78.6 (70.8-85.2)	56.1 (45.7-66.1)	68.1 (58.9-76.6)
iELISA-OF Se	33.3 (26.8-40.4)	36.0 (29.7-42.9)	34.0 (27.6-40.8)	35.1 (28.9-41.7)	35.0 (28.6-41.7)	36.0 (29.6-42.7)	36.6 (30.3-43.4)	35.6 (29.2-42.2)	11 (5.62-18.8)	17.1 (10.7-25.0)	56.1 (45.7-66.1)	59.4 (49.6-68.7)
qPCR-OF Se	52.0 (44.8-59.2)	53.9 (46.7-61.0)	52.6 (45.5-60.0)	53.6 (46.6-60.5)	54.7 (47.8-61.7)	53.8 (46.8-60.8)	54.0 (46.8-60.9)	53.0 (46.2-59.9)	69 (58.97-77.9)	69.3 (60.0-77.6)	34.7 (25.4-44.98)	39.8 (30.3-50.1)
iELISA-Serum Sp	100 (98.2-100)	99.6 (98.1-99.97)	99.6 (98.0-99.99)	98.3 (95.4-99.6)	99.5 (98.0-99.96)	99.6 (98.1-99.97)	99.5 (98.0-99.97)	99.6 (98.1-99.97)	100 (98.2-100)	99.6 (98.1-99.97)	100 (98.2-100)	99.6 (98.1-99.97)
qPCR-Serum Sp	100 (98.2-100)	99.6 (98.0-99.99)	99.6 (97.9-99.98)	98.0 (95.5-99.5)	99.6 (98.0-99.98)	99.6 (98.1-99.98)	99.6 (98.1-99.98)	99.6 (98.1-99.98)	100 (98.2-100)	99.59 (98.0-98.99)	100 (98.2-100)	99.6 (98.0-99.98)
iELISA-OF Sp	99 (96.4-99.9)	98.5 (96.5-99.6)	98.5 (96.2-99.6)	97.1 (94.1-98.9)	98.6 (96.5-99.6)	98.5 (96.4-99.6)	98.5 (96.5-99.6)	98.5 (96.4-99.6)	99 (96.4-99.9)	98.5 (96.4-99.6)	99 (96.4-99.9)	98.5 (96.5-99.6)
qPCR-OF Sp	100 (98.2-100)	99.6 (98.1-99.99)	99.6 (97.9-99.98)	98.0 (95.4-99.5)	99.7 (98.2-99.99)	99.6 (98.1-99.98)	99.6 (98.1-99.98)	99.6 (98.0-99.98)	100 (98.2-100)	99.59 (98.0-99.98)	100 (98.2-100)	99.6 (98.0-99.98)
pr=prevalence
Se=sensitivity
Sp=specificity

## Sheet: Traceplots
MCMC Sampler Traceplots
Abbreviations for model parameters
s1	DSe, iELISA-serum	c1	DSp, iELISA-serum	pr1	Prevalence, acute population
s2	DSe, PCR-serum	c2	DSp, PCR-serum	pr2	Prevalence, unaffected population
s3	DSe, iELISA-OF	c3	DSp, iELISA-OF	pr3	Prevalence, chronic population
s4	DSe, PCR-OF	c4	DSp, PCR-OF
Original three population, four test model with hyperprior for population 2 (ASF-unaffected)							Three population, four test model without hyperprior for population 2 (ASF-unaffected)
